# Supplementary material for: SiLEA14, a novel atypical LEA protein, confers abiotic stress resistance in foxtail millet
Source: BMC Plant Biol. 2014 Nov 18;14:290. doi: 10.1186/s12870-014-0290-7 (PMC4243736; doi:10.1186/s12870-014-0290-7)
Supplement: Additional file 2: — Sequence information of SiLEA14 homologs. [file 12870_2014_290_MOESM2_ESM.xlsx]

## Sheet: Sheet1
Name	Organism	Gene ID	Protein sequence
SiLEA14	Setaria italic	KJ767551	MASEHAEPKQKQSLMDKAKEFVVDKIAHIPKPEASLDSVSFKSMSRECITLHSNVNISNPYDHRLPICEVTYTLKCAGKVVASGTMPDPGWIAASDSTKLEIPAKVPYDFLISIVKDVGRDWDIDYELQVGLTIDLPIVGKFTIPLSTSGEFKLPTIKDMLFSRTPSEAS
AtLEA14	Arabidopsis thaliana	NM_100029	MASLLDKAKDFVADKLTAIPKPEGSVTDVDLKDVNRDSVEYLAKVSVTNPYSHSIPICEISFTFHSAGREIGKGKIPDPGSLKAKDMTALDIPVVVPYSILFNLARDVGVDWDIDYELQIGLTIDLPVVGEFTIPISSKGEIKLPTFKDFF
Lea14-A	Zea mays	NM_001159174	MAQLVDKAKGFVADKLANIQKPEAELADVTVGHVGRDGATLAGRVDVRNPYSHAIPVCEVTYTLRSAGRTVASGTVPDPGSLAGDGATTRLDVPVKVPYDFLVSLAKDAGRDWDIDYEMRVGLTVDLPVVGKLTLPLTKSGELKLPTLSSIF
D95-4	Glycine max	U08108	MSQLLDKAKNYVAEKVTNMPKPEASVTDVDFKRVSRDSVEYLAKVSVSNPYSTPIPICEIKYSLKSAGKEIASGTIPDPGSLKASDTTMLDVPVKVPHSILLSLAKDIGADWDIDYQLDLGLVIDLPVIGNFTIPLSQKGEIKLPTLSDMFA
IbLEA14	Ipomoea batatas	GU369820	MDLVDKAKNFVGEKLAEMEKPEASIADVDIKGVGFDGFSFLAKVDVKNPYSVPIPICEIKYELKSAGRVIASGTIPDPGSIKGKDTTALDVAVKVPHSVVVNLARDIGGDWDIDYQLDIGLIIDLPVVGNFTIPLSQSGEIKLPTFSDFWKKPEAEAEAA
ER5	Solanum lycopersicum	U77719	MADFMEKAMDFVSDKVEKPEADITDFDLKKVSMDSISYHAKVAVKNPYSVPVPIMQISYTLKCSGRVIVSGTIPDPGNIKANDTTILDVPVKVPHSMLVSLGKDIGKDWDIDYKLELGLAIDLPVIGDFTIPLSHSGEIKLPSLSDLWNGDKQEDTEKEI
Lemmi9	Solanum lycopersicum	Z46654	MDLIDKAKNFVSEKIANMEKPEATITDVDLKGIGFDGLAFHAKVSVKNPYSVPIPIMEIDYVLKSATR
CaLEA6	Capsicum annuum	AF168168	MADLMEKAKNYVVEKVGNMEKPEAEITDVDMKKVSMDSISYHANVAVKNPYSVPVPIMQISYALKCSGRIIVSGTIPDPGNIKANDTTMLDVPVKVPHSVLVSLAKDIGKDWDIDYTLELGLTIDLPVIGNFTIPLSHSGEIKLPSISDLWKGDNEEEETEKET
OsLEA5	Oryza sativa	JF776156	MSSLMDKAKGFVAEKIAHIPKPEASLDSLSFKGMSRECITVHSNVNVSNPYDHRLPICELTYTLKCAGNVVASGTMPDPGWIAASDTTKLEIPAKIPYDFLISLVKDVGRDWDIDYQLDVGLTIDLPIVGNFTIPLSTSGEMKLPTLKDMF
pcC27-45	Craterostigma plantagineum	M62990)	MAQLMNKAKNFVAEKVANVEKPKASVEDVDLKDVGRHGITYLTRICVENPYSASIPVGEIKYTLKSAGRVIVSGNIPDPGSLKGNDKTMLEPAIKVPHSALVSLIKDIGADMDIDYVLELGLVVDLPVIGNFTIPLSHKGEMKLPGLSDIF
pcLEA14	Pyrus communis	AF386513	MAEQGFMDKAKNFVTDKISNVAKPEAEVTDVDFKKMGLSHVEYLSKVSVTNPYSHSIPICDIKYTLKSVNREIASGTIPDPGSLKASDITVLEVLLKVPHSILVTLAKDLGADWDFDYELDIGLTIDLPVIGNFTTPLNKKGEFKLPTLF
At1g01470	Arabidopsis thaliana	BT015111	MASLLDKAKDFVADKLTAIPKPEGSVTDVDLKDVNRDSVEYLAKVSVTNPYSHSIPICEISFTFHSAGREIGKGKIPDPGSLKAKDMTALDIPVVVPYSILFNLARDVGVDWDIDYELQIGLTIDLPVVGEFTIPISSKGEIKLPTFKDFF
LEA14-A	Gossypium hirsutum	M88322	MSQLLEKAKDFVVDKVANIKKPEASVSDVDLKHVSRECVEYGAKVSVSNPYSHSIPICEISYNFRSAGRGIASGTIPDPGSLKASDTTMLDVPVKVPYNILVSLVKDIGADWDIDYELELGLTIDLPIVGNFTIPLSQKGEIKLPTLSDIF
Lea14 homolog	Glycine max	NM_001251780	MSQLLDKAKNYVAEKVTNMPKPEASVTDVDFKRVSRDSVEYLAKVSVSNPYSTPIPICEIKYSLKSAGKEIASGTIPDPGSLKASDTTMLDVPVKVPHSILLSLAKDIGADWDIDYQLDLGLVIDLPVIGNFTIPLSQKGEIKLPTLSDMFA
At2g46140	Arabidopsis thaliana	NM_130176	MASADEKVVEEKASVISSLLDKAKGFFAEKLANIPTPEATVDDVDFKGVTRDGVDYHAKVSVKNPYSQSIPICQISYILKSATRTIASGTIPDPGSLVGSGTTVLDVPVKVAYSIAVSLMKDMCTDWDIDYQLDIGLTFDIPVVGDITIPVSTQGEIKLPSLRDFF
Os01g0225600	Oryza sativa	NM_001048996	MAQLVDKAKGFVADKVARVEKPEAELAELSFQSVGRGGATLAGRVDVRNPYSHSIPICEVSYSLKSAGREVASGTMPDPGSLTAGDTTRLDIPVKVPYDFLVSLARDAGRDWDIDYEMRVGLTVDLPILGNFTLPLTKSGELKLPTLSDVF
LEA14-A-like	Brachypodium distachyon	XM_003567779	MASLIDKAKGFVADKIAHMPKPEASLDSVSFKGVSREALTVHSNINVTNPYSHRIPICDITFTLKCGGKVVASGTIPDPGWIEEGGEVTKLEVPAKVPYDFLISIMKDLGRDWDIDYELQVGLTIDLPIIGNFTIPLSTAGELKMPTFSDFFGGGGKDDEDDKKAKDKE
LOC100274480	Zea mays	NM_001148839	MASEHAAGGEAKHDQKQSLMDKAKGFVAEKIAHIPKPEATLDGVTFKGLSRECITLHSSVNVSNPYDHRLPICEVTYTLRCAGKEVASGTMPDPGWIAASGSTALEIPAKVPYDFLVSLVRDVGRDWDIDYELQVGLTVDLPIVGNFTIPLSTSGEFKLPTLKDLF
SORBIDRAFT 09g029860	Sorghum bicolour	XM_002441543	MASEHAAAGEGKHEKQSLMDKAKEFVADKIAHIPKPEATLDAVTFKGLSRECITLHSSVNVSNPYDHRLPICEVTYTLRCAGREVASGTMPDPGWIAASGTTSLEIPAKVPYDFIVSIVRDVGRDWDLDYELQVGLTVDLPIVGNFTIPLSTSGEFKLPTLKDLF
LEA-like protein	Cenchrus americanus	AY823547	MASEHEEPKQKQSLMDKAKEFVADKIAHIPKPEASLDSVSFKSMSRECITLHSNVNITNPYDHRLPICEVTYTLKCAGKVVASGTMPDPGWIAASDSTKLEIPAKVPYDFLISIVKDVGRDLGHRLRAPGGAHHRLPIVGNFTIPSTTSGEFKLPTSRDMLFGSSTTSESEGEITL
OsI21161	Oryza sativa	CM000130	MSSLMDKAKGFVAEKIAHIPKPEASLDSLSFKGMSRECITVHSNVNVSNPYDHRLPICELTYTLKCAGNVVASGTMPDPGWIAASDTTKLEIPAKIPYDFLISLVKDVGRDWTSTTSSTSASPSTSPSSATSPSRSPPAAR
Os05g0526700	Oryza sativa	NM_001062639	MATAAENKNEPARPFAVPSPSVHPAATGVGEEEEAQAATGWRSMQYLRKRRRALCCCGCCVTTLVVVGLVILVLALTVFRVKDPRITMNGVWVTAISTGPGTGAGIGSTVATNATLTADVSVKNPNAASLRFSRSETDVYYKGKTVSVAYVPAGSVGADRTVRMNITLDLLADRLASVLNGTGLILGQEYDLTTYTAMRARVSVLGIIKKSLDVRMNCSVILDVAGIAGVLLPGDGAKSGVQTRSVDCVAIVS
Os05g0584300	Oryza sativa	NM_001062985	MAEPEPKKPKAKDHVDLVFDAAKVKAKAKAKAIDGDADVEIAKPAEQHGHGSRLLRRACCALGVVAAVAAVAMLVLSLTVLKVRDPTLSMDSVTVERFHVGFGTEASRPLRINVTLVAGIVIKNPNYESMRFGTSTTEFYVDGVPEYVGLGSAPPGEVAARGTSRVRVGMDVFVDRVGAAVVGEVLFGRGEVRLASHTAVDGRVSVLGGLYGRRAVRVAMRCRVVLRVSAAVVVAGSPSCVADFSSH
At2g44060	Arabidopsis thaliana	BT024723	MSTSEDKPEIISRVVHQEGDVEIVDRSQKDKDEEKEEGKGGFLDKVKDFIHDIGEKLEGTIGFGKPTADVSAIHIPKINLERADIVVDVLVKNPNPVPIPLIDVNYLVESDGRKLVSGLIPDAGTLKAHGEETVKIPLTLIYDDIKSTYNDINPGMIIPYRIKVDLIVDVPVLGRLTLPLEKCGEIPIPKKPDVDIEKIKFQKFSLEETVAILHVRLQNMNDFDLGLNDLDCEVWLCDVSIGKAEIADSIKLDKNGSGLINVPMTFRPKDFGSALWDMIRGKGTGYTIKGNIDVDTPFGAMKLPIIKEGGETRLKKEDDDDDDEE
LOC100285131	Zea mays	EU970969	MGSASRAVSCLCCPCKCLACGLLSCLCSILVSLAVVLGVVALILYFIFKPHMIAATVDSASLSQFALSASSTLAYDLNVTMTVRNPNTRVGLYYDDVQALALFSDQRFGYAPLDAFYQGTQASTQLSPGFRGTQLLQGDVTAAEFRQEQSAGNFAVDVDLNAKLRVKVWAFKVRGPKAKVTCKLSVPAPGAANASPFQPTVCKVWF
umc2111	Zea mays	NM_001155750	MSKDKHHKHEHHLRRCCGCMASCLLALVLIVAFVSLVVYLALRPSKPSFYLQDLQLRRPISLGDPSLTASAQVTLASRNPNDRVGIFYKRLDVFVTYRDEAVTVPVSLPPQYQGHRDFTVWSPVLSAESVPVAAYVADAMKQDVAAGFVALQVKVDGRVKWKVGSWVSGSYHLFVSCPAVLSAGYPGVNNTVTSLKFAQPTGCSVEV
Si003774m	Setaria italic	-	MSAAEEEQRSSATGGEEERRGGGLVSGLVDKAKGFVAEKVAKIPKPEASLERVSFQSVSRQGIELHSHIDVNNPYSHRIPICEVTYTFKSAGKVIASGTMLDPGWIAASGSTKLELPVKVPYDFIVSLMKDLGGDWDIDYVLEVGLTIDLPVIGTFTIPLTTEGEMKLPTFRDLF
Si003233m	Setaria italic	-	MAKLVDKAKGFVADKVAKVEKPEAELADLSVGHVGRDGATLAGRIDVRNPYSHAIPVCEISYSLRSAGREVASGKMPDPGSLIARDTTRLDVPVKVPYDFLVSLVRDAGRDWDIDYEMRVGLTVDLPVVGNLTLPLTKSGELKLPTLSTIF
